# Supplementary material for: Mito-SiPE is a sequence-independent and PCR-free mtDNA enrichment method for accurate ultra-deep mitochondrial sequencing
Source: Commun Biol. 2022 Nov 19;5:1269. doi: 10.1038/s42003-022-04182-2 (PMC9675811; doi:10.1038/s42003-022-04182-2)
Supplement: Supplementary file 4 — Supplementary Data 1–4 [file 42003_2022_4182_MOESM4_ESM.xlsx]

## Sheet: Supplementary data 1
Supplementary data 1: The following is the list of genes in the mitochondrial genome and the number of mutations that were identified in each using lrPCR and mtDNA preps. They are categorised by predicted effect.
Mito-SiPE
GeneName	GeneId	TranscriptId	BioType	variants_impact_LOW	variants_impact_MODERATE	variants_effect_missense_variant	variants_effect_non_coding_transcript_exon_variant	variants_effect_synonymous_variant
mt-Nd4	ENSMUSG00000064363	ENSMUST00000082414	protein_coding	10	3	3	0	10
mt-Co3	ENSMUSG00000064358	ENSMUST00000082409	protein_coding	6	2	2	0	6
mt-Nd5	ENSMUSG00000064367	ENSMUST00000082418	protein_coding	6	6	6	0	6
mt-Co1	ENSMUSG00000064351	ENSMUST00000082402	protein_coding	3	1	1	0	3
mt-Cytb	ENSMUSG00000064370	ENSMUST00000082421	protein_coding	3	2	2	0	3
mt-Nd2	ENSMUSG00000064345	ENSMUST00000082396	protein_coding	3	3	3	0	3
mt-Nd6	ENSMUSG00000064368	ENSMUST00000082419	protein_coding	2	2	2	0	2
mt-Atp6	ENSMUSG00000064357	ENSMUST00000082408	protein_coding	1	7	7	0	1
mt-Atp8	ENSMUSG00000064356	ENSMUST00000082407	protein_coding	0	0	0	0	0
mt-Co2	ENSMUSG00000064354	ENSMUST00000082405	protein_coding	0	0	0	0	0
mt-Nd1	ENSMUSG00000064341	ENSMUST00000082392	protein_coding	0	3	3	0	0
mt-Nd3	ENSMUSG00000064360	ENSMUST00000082411	protein_coding	0	0	0	0	0
mt-Nd4l	ENSMUSG00000065947	ENSMUST00000084013	protein_coding	0	0	0	0	0
mt-Rnr1	ENSMUSG00000064337	ENSMUST00000082388	Mt_rRNA	0	0	0	16	0
mt-Rnr2	ENSMUSG00000064339	ENSMUST00000082390	Mt_rRNA	0	0	0	13	0
mt-Ta	ENSMUSG00000064347	ENSMUST00000082398	Mt_tRNA	0	0	0	0	0
mt-Tc	ENSMUSG00000064349	ENSMUST00000082400	Mt_tRNA	0	0	0	1	0
mt-Td	ENSMUSG00000064353	ENSMUST00000082404	Mt_tRNA	0	0	0	0	0
mt-Te	ENSMUSG00000064369	ENSMUST00000082420	Mt_tRNA	0	0	0	0	0
mt-Tf	ENSMUSG00000064336	ENSMUST00000082387	Mt_tRNA	0	0	0	0	0
mt-Tg	ENSMUSG00000064359	ENSMUST00000082410	Mt_tRNA	0	0	0	0	0
mt-Th	ENSMUSG00000064364	ENSMUST00000082415	Mt_tRNA	0	0	0	0	0
mt-Ti	ENSMUSG00000064342	ENSMUST00000082393	Mt_tRNA	0	0	0	0	0
mt-Tk	ENSMUSG00000064355	ENSMUST00000082406	Mt_tRNA	0	0	0	0	0
mt-Tl1	ENSMUSG00000064340	ENSMUST00000082391	Mt_tRNA	0	0	0	0	0
mt-Tl2	ENSMUSG00000064366	ENSMUST00000082417	Mt_tRNA	0	0	0	0	0
mt-Tm	ENSMUSG00000064344	ENSMUST00000082395	Mt_tRNA	0	0	0	0	0
mt-Tn	ENSMUSG00000064348	ENSMUST00000082399	Mt_tRNA	0	0	0	5	0
mt-Tp	ENSMUSG00000064372	ENSMUST00000082423	Mt_tRNA	0	0	0	3	0
mt-Tq	ENSMUSG00000064343	ENSMUST00000082394	Mt_tRNA	0	0	0	0	0
mt-Tr	ENSMUSG00000064361	ENSMUST00000082412	Mt_tRNA	0	0	0	0	0
mt-Ts1	ENSMUSG00000064352	ENSMUST00000082403	Mt_tRNA	0	0	0	0	0
mt-Ts2	ENSMUSG00000064365	ENSMUST00000082416	Mt_tRNA	0	0	0	0	0
mt-Tt	ENSMUSG00000064371	ENSMUST00000082422	Mt_tRNA	0	0	0	0	0
mt-Tv	ENSMUSG00000064338	ENSMUST00000082389	Mt_tRNA	0	0	0	0	0
mt-Tw	ENSMUSG00000064346	ENSMUST00000082397	Mt_tRNA	0	0	0	0	0
mt-Ty	ENSMUSG00000064350	ENSMUST00000082401	Mt_tRNA	0	0	0	0	0
			Sum	34	29	29	38	34	164
			Ratio	0.207317	0.176829	0.176829	0.231707	0.207317
lrPCR
#GeneName	GeneId	TranscriptId	BioType	variants_impact_LOW	variants_impact_MODERATE	variants_effect_missense_variant	variants_effect_non_coding_transcript_exon_variant	variants_effect_synonymous_variant
mt-Atp6	ENSMUSG00000064357	ENSMUST00000082408	protein_coding	0	4	4	0	0
mt-Atp8	ENSMUSG00000064356	ENSMUST00000082407	protein_coding	0	0	0	0	0
mt-Co1	ENSMUSG00000064351	ENSMUST00000082402	protein_coding	2	0	0	0	2
mt-Co2	ENSMUSG00000064354	ENSMUST00000082405	protein_coding	0	0	0	0	0
mt-Co3	ENSMUSG00000064358	ENSMUST00000082409	protein_coding	6	3	3	0	6
mt-Cytb	ENSMUSG00000064370	ENSMUST00000082421	protein_coding	3	5	5	0	3
mt-Nd1	ENSMUSG00000064341	ENSMUST00000082392	protein_coding	0	3	3	0	0
mt-Nd2	ENSMUSG00000064345	ENSMUST00000082396	protein_coding	2	4	4	0	2
mt-Nd3	ENSMUSG00000064360	ENSMUST00000082411	protein_coding	0	0	0	0	0
mt-Nd4	ENSMUSG00000064363	ENSMUST00000082414	protein_coding	7	0	0	0	7
mt-Nd4l	ENSMUSG00000065947	ENSMUST00000084013	protein_coding	0	0	0	0	0
mt-Nd5	ENSMUSG00000064367	ENSMUST00000082418	protein_coding	6	3	3	0	6
mt-Nd6	ENSMUSG00000064368	ENSMUST00000082419	protein_coding	2	1	1	0	2
mt-Rnr1	ENSMUSG00000064337	ENSMUST00000082388	Mt_rRNA	0	0	0	9	0
mt-Rnr2	ENSMUSG00000064339	ENSMUST00000082390	Mt_rRNA	0	0	0	9	0
mt-Ta	ENSMUSG00000064347	ENSMUST00000082398	Mt_tRNA	0	0	0	0	0
mt-Tc	ENSMUSG00000064349	ENSMUST00000082400	Mt_tRNA	0	0	0	0	0
mt-Td	ENSMUSG00000064353	ENSMUST00000082404	Mt_tRNA	0	0	0	0	0
mt-Te	ENSMUSG00000064369	ENSMUST00000082420	Mt_tRNA	0	0	0	0	0
mt-Tf	ENSMUSG00000064336	ENSMUST00000082387	Mt_tRNA	0	0	0	0	0
mt-Tg	ENSMUSG00000064359	ENSMUST00000082410	Mt_tRNA	0	0	0	0	0
mt-Th	ENSMUSG00000064364	ENSMUST00000082415	Mt_tRNA	0	0	0	0	0
mt-Ti	ENSMUSG00000064342	ENSMUST00000082393	Mt_tRNA	0	0	0	0	0
mt-Tk	ENSMUSG00000064355	ENSMUST00000082406	Mt_tRNA	0	0	0	0	0
mt-Tl1	ENSMUSG00000064340	ENSMUST00000082391	Mt_tRNA	0	0	0	0	0
mt-Tl2	ENSMUSG00000064366	ENSMUST00000082417	Mt_tRNA	0	0	0	0	0
mt-Tm	ENSMUSG00000064344	ENSMUST00000082395	Mt_tRNA	0	0	0	0	0
mt-Tn	ENSMUSG00000064348	ENSMUST00000082399	Mt_tRNA	0	0	0	6	0
mt-Tp	ENSMUSG00000064372	ENSMUST00000082423	Mt_tRNA	0	0	0	3	0
mt-Tq	ENSMUSG00000064343	ENSMUST00000082394	Mt_tRNA	0	0	0	0	0
mt-Tr	ENSMUSG00000064361	ENSMUST00000082412	Mt_tRNA	0	0	0	0	0
mt-Ts1	ENSMUSG00000064352	ENSMUST00000082403	Mt_tRNA	0	0	0	0	0
mt-Ts2	ENSMUSG00000064365	ENSMUST00000082416	Mt_tRNA	0	0	0	0	0
mt-Tt	ENSMUSG00000064371	ENSMUST00000082422	Mt_tRNA	0	0	0	0	0
mt-Tv	ENSMUSG00000064338	ENSMUST00000082389	Mt_tRNA	0	0	0	0	0
mt-Tw	ENSMUSG00000064346	ENSMUST00000082397	Mt_tRNA	0	0	0	0	0
mt-Ty	ENSMUSG00000064350	ENSMUST00000082401	Mt_tRNA	0	0	0	0	0
			Sum	28	23	23	27	28	129
			Ratio	0.217054	0.178295	0.178295	0.209302	0.217054

## Sheet: Supplementary data 2
Supplementary data 2: The library complexity and fragement sizes of 15 randomly selected samples that were seuqenced as calculated by Picard tools version 1.4.2.
Fragment size metrics (Picard tools; mean values (sd))			Library complexity metrics (Picard tools; mean values)
MEDIAN_INSERT_SIZE	346 (18)		Optical duplicates (sd)	Percent duplication (sd)	Library size (sd)
MODE_INSERT_SIZE	209 (13)		702,000 (110,000)	0.52 (0.12)	23,000,000 (4,700,000)
MEDIAN_ABSOLUTE_DEVIATION	116 (10)
MIN_INSERT_SIZE	3 (2)
MAX_INSERT_SIZE	16297 (6)
MEAN_INSERT_SIZE	365 (18)
STANDARD_DEVIATION	160 (11)
READ_PAIRS	6317968 (1628243)
WIDTH_OF_10_PERCENT	46 (4)
WIDTH_OF_20_PERCENT	92 (8)
WIDTH_OF_30_PERCENT	139 (12)
WIDTH_OF_40_PERCENT	186 (16)
WIDTH_OF_50_PERCENT	234 (21)
WIDTH_OF_60_PERCENT	284 (25)
WIDTH_OF_70_PERCENT	336 (29)
WIDTH_OF_80_PERCENT	394 (32)
WIDTH_OF_90_PERCENT	497 (35)
WIDTH_OF_95_PERCENT	634 (45)
WIDTH_OF_99_PERCENT	1065 (522)

## Sheet: Supplementary data 3
Supplementary data 3: The primers used for lrPCR and qPCR for mitochondrial DNA.
Primer set for lrPCR amplification of mouse mitochondrial DNA in two fragments.
Assay	Primer Name	Primer Sequence 5’ – 3’
Long-range PCR fragment 1	F-3222	GGATCCTACTCTCTACAAAC
	R-11432	TAGTTTGCCGCGTTGGGTGG
Long-range PCR fragment 2	F-11271	CTACCCCCTTCAATCAATCT
	R-3335	CCGGTTTGTTTCTGCTAGGG
The primers used to measure mtDNA:nuDNA ratio in human cells.
Assay	Primer Name	Primer Sequence 5’ – 3’
mtDNA tRNA (Leu – UUR)	tRNA F3212	CACCCAAGAACAGGGTTTGT
	tRNA R3319	TGGCCATGGGTATGTTGTTA
nuDNA b2-microglobulin	b2M F594	TGCTGTCTCCATGTTTGATGTATCT
	b2M R679	TCTCTGCTCCCCACCTCTAAGT
The primers used for the quantification of mtDNA:nuDNA ratio in mouse tissue.
Assay	Primer Name	Primer Sequence 5’ – 3’
mtDNA ND1	ND1 forward	CTAGCAGAAACAAACCGGGC
	ND1 reverse	CCGGCTGCGTATTCTACGTT
nuDNA HK2	HK2 forward	GCCAGCCTCTCCTGATTTTAGTGT
	HK2 reverse	GGGAACACAAAAGACCTCTTCTGG

## Sheet: Supplementary data 4
The following table contains all of the data necessary to recreate the heteroplasmy graphs displayed in figures 3b, 3c and supplementary figures 7-9.
AAF	N	Cumulative	Randomized	AssignIDnumber	SampleName	Tailno	Strain	GT	Tissue	Type	Sex	Age	BioSample
0.0274744	212	5.82458	24	DJW-223	DJW223	E-2843	B6.Polg	"Polg"^wt	Brain	LR PCR ampl.	Male	28	E-2843_Brain
0.0294533	187	5.50776	50	DJW-249	DJW249	E-2843	B6.Polg	"Polg"^wt	Brain	mt DNA	Male	28	E-2843_Brain
0.025499	233	5.94126	105	DJW-304	DJW304	E-2843	B6.Polg	"Polg"^wt	Kidney	LR PCR ampl.	Male	28	E-2843_Kidney
0.028559	198	5.65468	125	DJW-324	DJW324	E-2843	B6.Polg	"Polg"^wt	Kidney	mt DNA	Male	28	E-2843_Kidney
0.0311467	182	5.66871	31	DJW-230	DJW230	E-2843	B6.Polg	"Polg"^wt	Liver	mt DNA	Male	28	E-2843_Liver
0.0275765	213	5.8738	102	DJW-301	DJW301	E-2843	B6.Polg	"Polg"^wt	Liver	LR PCR ampl.	Male	28	E-2843_Liver
0.0204014	188	3.83547	20	DJW-219	DJW219	E-2865	B6.Polg	"Polg"^wt	Brain	LR PCR ampl.	Male	28	E-2865_Brain
0.0210758	174	3.66719	83	DJW-282	DJW282	E-2865	B6.Polg	"Polg"^wt	Brain	mt DNA	Male	28	E-2865_Brain
0.0192184	199	3.82445	56	DJW-255	DJW255	E-2865	B6.Polg	"Polg"^wt	Kidney	mt DNA	Male	28	E-2865_Kidney
0.0180506	225	4.06139	87	DJW-286	DJW286	E-2865	B6.Polg	"Polg"^wt	Kidney	LR PCR ampl.	Male	28	E-2865_Kidney
0.016598	233	3.86733	2	DJW-201	DJW201	E-2865	B6.Polg	"Polg"^wt	Liver	LR PCR ampl.	Male	28	E-2865_Liver
0.0189	196	3.7044	146	DJW-345	DJW345	E-2865	B6.Polg	"Polg"^wt	Liver	mt DNA	Male	28	E-2865_Liver
0.00543481	1321	7.17939	16	DJW-215	DJW215	E-2899	B6.Polg	"Polg"^D257A	Brain	mt DNA	Female	28	E-2899_Brain
0.00558153	1332	7.4346	66	DJW-265	DJW265	E-2899	B6.Polg	"Polg"^D257A	Brain	LR PCR ampl.	Female	30	E-2899_Brain
0.00396226	3506	13.8917	17	DJW-216	DJW216	E-2899	B6.Polg	"Polg"^D257A	Kidney	LR PCR ampl.	Female	30	E-2899_Kidney
0.0040752	2823	11.5043	77	DJW-276	DJW276	E-2899	B6.Polg	"Polg"^D257A	Kidney	mt DNA	Female	30	E-2899_Kidney
0.00422883	3398	14.3696	30	DJW-229	DJW229	E-2899	B6.Polg	"Polg"^D257A	Liver	mt DNA	Female	30	E-2899_Liver
0.00453752	3080	13.9756	143	DJW-342	DJW342	E-2899	B6.Polg	"Polg"^D257A	Liver	LR PCR ampl.	Female	30	E-2899_Liver
0.0160903	128	2.05955	85	DJW-284	DJW284	T-2753	B6.Polg	"Polg"^wt	Brain	mt DNA	Female	28	T-2753_Brain
0.0145875	158	2.30483	100	DJW-299	DJW299	T-2753	B6.Polg	"Polg"^wt	Brain	LR PCR ampl.	Female	28	T-2753_Brain
0.0135249	180	2.43449	47	DJW-246	DJW246	T-2753	B6.Polg	"Polg"^wt	Kidney	LR PCR ampl.	Female	28	T-2753_Kidney
0.015478	139	2.15144	126	DJW-325	DJW325	T-2753	B6.Polg	"Polg"^wt	Kidney	mt DNA	Female	28	T-2753_Kidney
0.0133334	180	2.40002	98	DJW-297	DJW297	T-2753	B6.Polg	"Polg"^wt	Liver	LR PCR ampl.	Female	28	T-2753_Liver
0.0163223	137	2.23616	133	DJW-332	DJW332	T-2753	B6.Polg	"Polg"^wt	Liver	mt DNA	Female	28	T-2753_Liver
0.00467859	1377	6.44241	110	DJW-309	DJW309	T-2754	B6.Polg	"Polg"^D257A	Brain	LR PCR ampl.	Female	28	T-2754_Brain
0.00476133	1189	5.66123	134	DJW-333	DJW333	T-2754	B6.Polg	"Polg"^D257A	Brain	mt DNA	Female	28	T-2754_Brain
0.00386656	2389	9.23721	62	DJW-261	DJW261	T-2754	B6.Polg	"Polg"^D257A	Kidney	mt DNA	Female	28	T-2754_Kidney
0.00379194	2965	11.2431	101	DJW-300	DJW300	T-2754	B6.Polg	"Polg"^D257A	Kidney	LR PCR ampl.	Female	28	T-2754_Kidney
0.00391743	2794	10.9453	71	DJW-270	DJW270	T-2754	B6.Polg	"Polg"^D257A	Liver	mt DNA	Female	28	T-2754_Liver
0.00402998	2906	11.7111	116	DJW-315	DJW315	T-2754	B6.Polg	"Polg"^D257A	Liver	LR PCR ampl.	Female	28	T-2754_Liver
0.0172544	171	2.9505	65	DJW-264	DJW264	T-2759	B6.Polg	"Polg"^wt	Brain	LR PCR ampl.	Female	28	T-2759_Brain
0.0187769	142	2.66632	90	DJW-289	DJW289	T-2759	B6.Polg	"Polg"^wt	Brain	mt DNA	Female	28	T-2759_Brain
0.0161013	169	2.72113	19	DJW-218	DJW218	T-2759	B6.Polg	"Polg"^wt	Kidney	mt DNA	Female	28	T-2759_Kidney
0.0145881	213	3.10728	5	DJW-204	DJW204	T-2759	B6.Polg	"Polg"^wt	Kidney	LR PCR ampl.	Female	28	T-2759_Kidney
0.016162	174	2.81219	1	DJW-200	DJW200	T-2759	B6.Polg	"Polg"^wt	Liver	mt DNA	Female	28	T-2759_Liver
0.0153324	200	3.06648	89	DJW-288	DJW288	T-2759	B6.Polg	"Polg"^wt	Liver	LR PCR ampl.	Female	28	T-2759_Liver
0.00471423	1208	5.69479	64	DJW-263	DJW263	T-2766	B6.Polg	"Polg"^D257A	Brain	mt DNA	Male	28	T-2766_Brain
0.00482222	1257	6.06153	4	DJW-203	DJW203	T-2766	B6.Polg	"Polg"^D257A	Brain	LR PCR ampl.	Male	28	T-2766_Brain
0.00355659	4294	15.272	84	DJW-283	DJW283	T-2766	B6.Polg	"Polg"^D257A	Kidney	LR PCR ampl.	Male	28	T-2766_Kidney
0.00351487	3663	12.875	99	DJW-298	DJW298	T-2766	B6.Polg	"Polg"^D257A	Kidney	mt DNA	Male	28	T-2766_Kidney
0.00448299	3578	16.0401	138	DJW-337	DJW337	T-2766	B6.Polg	"Polg"^D257A	Liver	LR PCR ampl.	Male	28	T-2766_Liver
0.0041817	3076	12.8629	80	DJW-279	DJW279	T-2766	B6.Polg	"Polg"^D257A	Liver	mt DNA	Male	28	T-2766_Liver
0.00576922	1049	6.05191	18	DJW-217	DJW217	T-2767	B6.Polg	"Polg"^D257A	Brain	mt DNA	Male	28	T-2767_Brain
0.00571859	1131	6.46773	117	DJW-316	DJW316	T-2767	B6.Polg	"Polg"^D257A	Brain	LR PCR ampl.	Male	28	T-2767_Brain
0.00373077	3752	13.9978	38	DJW-237	DJW237	T-2767	B6.Polg	"Polg"^D257A	Kidney	mt DNA	Male	28	T-2767_Kidney
0.00373252	4344	16.2141	23	DJW-222	DJW222	T-2767	B6.Polg	"Polg"^D257A	Kidney	LR PCR ampl.	Male	28	T-2767_Kidney
0.00446409	2755	12.2986	106	DJW-305	DJW305	T-2767	B6.Polg	"Polg"^D257A	Liver	mt DNA	Male	28	T-2767_Liver
0.00451947	3257	14.7199	130	DJW-329	DJW329	T-2767	B6.Polg	"Polg"^D257A	Liver	LR PCR ampl.	Male	28	T-2767_Liver
The following table requires all of the data required to recreate the graphs displayed in figures 1d-e.
Mouse_UID	Tissue	Reads mapped to mitochondrial genome	Reads mapped to nuclear genome	Unmapped reads
2501	Brain	1259924	1234248	25676
2501	Heart	8257788	8222343	35445
2501	Lungs	6412954	6379647	33307
2501	Spleen	6280882	6267280	13602
2501	Kidney	1766157	1757883	8274
2501	Muscle	4353538	4313587	39951
2502	Brain	1769283	1743062	26221
2502	Heart	1885232	1860236	24996
2502	Lungs	8791494	8751289	40205
2502	Spleen	6010937	5998915	12022
2528	Kidney	1683743	1678821	4922
2529	Heart	881519	870014	11505
2530	Liver	789296	772741	16555
2531	Brain	650886	625082	25804
2531	Heart	1748573	1734978	13595
2531	Lungs	6292282	6264712	27570
2531	Liver	350895	340792	10103
2499	Lungs	9106924	8437238	669686
2499	Liver	3622543	2915305	707238
2500	Lungs	7748746	7483955	264791
2500	Liver	3632746	3194083	438663
2501	Liver	2986788	2941578	45210
2502	Kidney	1468481	1462734	5747
2528	Lungs	13194676	13173904	20772
2528	Spleen	17150735	17140733	10002
2529	Brain	456329	429121	27208
2529	Lungs	5784348	5753786	30562
2529	Liver	1701087	1671645	29442
2529	Spleen	11689751	11681640	8111
2529	Kidney	2324952	2318777	6175
2530	Brain	473273	449308	23965
2530	Heart	887274	881374	5900
2530	Lungs	7315049	7295159	19890
2530	Spleen	14081962	14076903	5059
2530	Kidney	1804855	1799280	5575
2608	Muscle	8159337	8120392	38945
2534	Brain	437422	417360	20062
2534	Heart	2475405	2464287	11118
2534	Lungs	8867765	8845448	22317
2534	Liver	1576003	1500480	75523
2534	Spleen	9117044	9099786	17258
2534	Kidney	3112059	3099840	12219
2534	Muscle	7648635	7566093	82542
2535	Brain	701155	678476	22679
2535	Heart	2728310	2720056	8254
2535	Lungs	7810146	7794157	15989
2535	Liver	1303162	1242215	60947
2535	Spleen	13759429	13742544	16885
2535	Kidney	4111311	4102669	8642
2535	Muscle	13307340	13262916	44424
2564	Brain	407273	395383	11890
2564	Heart	1735441	1730097	5344
2564	Lungs	6660219	6653209	7010
2531	Spleen	11950289	11941434	8855
2531	Kidney	2442223	2434516	7707
2531	Muscle	6088596	6037766	50830
2424	Lungs	6343794	6318276	25518
2424	Spleen	11141181	11132201	8980
2608	Heart	2998360	2993158	5202
2608	Lungs	14418073	14408708	9365
2608	Liver	3839997	3832218	7779
2608	Spleen	6224716	6215175	9541
2608	Kidney	6911505	6907620	3885
2609	Brain	4724497	4711480	13017
2564	Spleen	7240500	7230938	9562
2564	Kidney	2586480	2582066	4414
2607	Brain	2081826	2028463	53363
2607	Heart	2277077	2273464	3613
2607	Lungs	14042169	14032029	10140
2607	Liver	4754710	4743563	11147
2607	Spleen	10634814	10628867	5947
2607	Kidney	10298047	10292457	5590
2608	Brain	7463777	7449820	13957
2537	Brain	1555225	1533187	22038
2609	Muscle	15693399	15652308	41091
2612	Muscle	5152903	5089959	62944
2428	Kidney	1325649	1320195	5454
2428	Muscle	7667499	7632711	34788
2429	Brain	260659	237907	22752
2429	Heart	871218	857147	14071
2429	Lungs	12490201	12448709	41492
2429	Spleen	7918440	7909635	8805
2429	Muscle	10832894	10774905	57989
2437	Brain	124586	120165	4421
2437	Heart	152748	82270	70478
2437	Spleen	4419801	4411456	8345
2502	Brain	1333025	1276550	56475
2502	Heart	2152071	2102799	49272
2502	Kidney	1476012	1467698	8314
2609	Heart	1573499	1566614	6885
2609	Lungs	15237216	15225537	11679
2609	Liver	17205893	17198465	7428
2609	Spleen	16179424	16157080	22344
2609	Kidney	14981231	14973871	7360
2537	Heart	1840668	1831604	9064
2537	Lungs	8724091	8702506	21585
2537	Liver	707982	688462	19520
2537	Spleen	9283927	9259435	24492
2537	Kidney	3978340	3972727	5613
2538	Brain	5600401	5586174	14227
2538	Heart	1686372	1677491	8881
2538	Lungs	7795728	7779386	16342
2538	Liver	1568669	1556744	11925
2538	Spleen	6857856	6821647	36209
2538	Kidney	4187115	4182656	4459
2538	Muscle	12881850	12843400	38450
2539	Brain	2334178	2319668	14510
2539	Heart	1666705	1661527	5178
2539	Lungs	9768929	9747195	21734
2539	Liver	837287	827058	10229
2539	Spleen	7880830	7784933	95897
2539	Kidney	2938601	2934871	3730
2540	Brain	4814139	4795022	19117
2540	Heart	2120249	2090956	29293
2540	Lungs	11387383	11368589	18794
2540	Liver	9088020	9075612	12408
2540	Spleen	866399	854422	11977
2540	Kidney	13111813	13105086	6727
2541	Brain	6641765	6614261	27504
2541	Heart	2273092	2260573	12519
2541	Lungs	13488286	13455823	32463
2541	Liver	5240214	5225257	14957
2541	Spleen	1334432	1329896	4536
2541	Kidney	5150027	5144311	5716
2610	Brain	5153379	5132241	21138
2610	Heart	2705224	2697274	7950
2610	Lungs	13986784	13967418	19366
2610	Liver	1404145	1322337	81808
2610	Spleen	16632521	16569869	62652
2610	Kidney	5114354	5108573	5781
2611	Brain	5691655	5666065	25590
2611	Heart	2199579	2191798	7781
2611	Lungs	12187190	12176722	10468
2611	Liver	2552203	2542252	9951
2611	Spleen	10398816	10382726	16090
2611	Kidney	6339408	6335233	4175
2612	Brain	10081122	10069623	11499
2612	Heart	4228106	4219102	9004
2612	Lungs	10592005	10578226	13779
2612	Liver	3917618	3897556	20062
2612	Spleen	5773340	5758378	14962
2612	Kidney	16284418	16277724	6694
2514	Brain	905653	887862	17791
2514	Heart	3029902	3004219	25683
2514	Lungs	13709997	13666025	43972
2514	Liver	2746351	2666962	79389
2514	Spleen	16078052	16059734	18318
2514	Kidney	3481891	3470348	11543
2428	Brain	446659	414285	32374
2428	Heart	1944062	1938241	5821
2428	Lungs	5668292	5646904	21388
2428	Liver	984646	946134	38512
2428	Spleen	7332306	7324309	7997
The following table contains all of the data necessary to recreate the heteroplasmy graphs displayed in figures 1b-c
Tissue	Sample group	mtDNA copy number
Muscle	Enriched	45280
Spleen	Enriched	47460
Spleen	Enriched	57772
Muscle	Enriched	65358
Lungs	Enriched	74502
Lungs	Enriched	100180
Heart	Enriched	154407
Liver	Enriched	159525
Kidney	Enriched	279038
Kidney	Enriched	299978
Heart	Enriched	350195
Liver	Enriched	598592
Brain	Enriched	694863
Brain	Enriched	1048398
Spleen	Unenriched	170
Spleen	Unenriched	380
Lungs	Unenriched	573
Liver	Unenriched	1628
Liver	Unenriched	1787
Kidney	Unenriched	2220
Lungs	Unenriched	2256
Brain	Unenriched	3443
Kidney	Unenriched	3677
Brain	Unenriched	8513
Muscle	Unenriched	9371
Muscle	Unenriched	15771
Heart	Unenriched	25015
Heart	Unenriched	51098
The following table contains all of the data necessary to recreate figure 2c
Chromosome	Tissue	Mapped reads per MB
1	Brain	12252.3
2	Brain	750.626
3	Brain	273.101
4	Brain	292.681
5	Brain	286.739
6	Brain	293.202
7	Brain	286.081
8	Brain	286.296
9	Brain	782.39
10	Brain	291.289
11	Brain	285.594
12	Brain	455.46
13	Brain	285.439
14	Brain	305.095
15	Brain	271.376
16	Brain	272.636
17	Brain	289.818
18	Brain	276.122
19	Brain	272.075
X	Brain	157.03
Y	Brain	141.828
1	Heart	11301.7
2	Heart	862.606
3	Heart	529.819
4	Heart	563.37
5	Heart	555.394
6	Heart	563.944
7	Heart	559.015
8	Heart	551.54
9	Heart	864.247
10	Heart	548.498
11	Heart	565.675
12	Heart	659.907
13	Heart	543.25
14	Heart	558.365
15	Heart	533.66
16	Heart	521.537
17	Heart	556.98
18	Heart	522.157
19	Heart	527.823
X	Heart	293.724
Y	Heart	306.546
1	Spleen	11096.7
2	Spleen	5628.23
3	Spleen	2775.73
4	Spleen	3045.22
5	Spleen	3028.65
6	Spleen	3594.21
7	Spleen	3111.49
8	Spleen	3034.85
9	Spleen	6180.45
10	Spleen	2923.62
11	Spleen	3256.22
12	Spleen	3301.2
13	Spleen	2942.37
14	Spleen	3837.66
15	Spleen	2962.68
16	Spleen	2878.62
17	Spleen	3126.24
18	Spleen	2870.63
19	Spleen	2954.47
X	Spleen	1363.24
Y	Spleen	1552.75
1	Kidney	13004.2
2	Kidney	988.533
3	Kidney	429.706
4	Kidney	447.044
5	Kidney	447.579
6	Kidney	458.846
7	Kidney	449.714
8	Kidney	435.637
9	Kidney	986.58
10	Kidney	438.647
11	Kidney	446.788
12	Kidney	586.428
13	Kidney	422.914
14	Kidney	442.434
15	Kidney	417.296
16	Kidney	405.365
17	Kidney	446.018
18	Kidney	410.231
19	Kidney	394.244
X	Kidney	232.291
Y	Kidney	244.461
1	Muscle	9605.26
2	Muscle	5873.32
3	Muscle	3884.52
4	Muscle	4174.67
5	Muscle	4189.71
6	Muscle	4167.65
7	Muscle	4198.44
8	Muscle	4177.09
9	Muscle	6151.65
10	Muscle	4084.62
11	Muscle	4435.24
12	Muscle	4345.34
13	Muscle	4070.51
14	Muscle	4103.45
15	Muscle	4091.2
16	Muscle	4012.46
17	Muscle	4233.36
18	Muscle	4008.71
19	Muscle	4127.52
X	Muscle	1859.42
Y	Muscle	1848.14
1	Brain	12038.1
2	Brain	1300.12
3	Brain	401.7
4	Brain	422.004
5	Brain	418.323
6	Brain	448.107
7	Brain	423.449
8	Brain	417.631
9	Brain	1423.89
10	Brain	424.454
11	Brain	418.029
12	Brain	610.943
13	Brain	401.946
14	Brain	447.254
15	Brain	397.545
16	Brain	384.593
17	Brain	419.74
18	Brain	391.687
19	Brain	385.258
X	Brain	241.839
Y	Brain	202.856
1	Heart	12568.2
2	Heart	847.066
3	Heart	525.351
4	Heart	563.984
5	Heart	563.02
6	Heart	563.122
7	Heart	568.889
8	Heart	562.692
9	Heart	853.637
10	Heart	555.209
11	Heart	589.404
12	Heart	664.069
13	Heart	538.035
14	Heart	554.346
15	Heart	536.131
16	Heart	533.267
17	Heart	575.014
18	Heart	533.854
19	Heart	533.683
X	Heart	274.675
Y	Heart	298.96
1	Spleen	10862
2	Spleen	4079.3
3	Spleen	2042.61
4	Spleen	2265.22
5	Spleen	2245.11
6	Spleen	2635.07
7	Spleen	2307.33
8	Spleen	2258.09
9	Spleen	4420.82
10	Spleen	2170.98
11	Spleen	2414.84
12	Spleen	2469.75
13	Spleen	2188.53
14	Spleen	2726.03
15	Spleen	2190.81
16	Spleen	2144.4
17	Spleen	2319.16
18	Spleen	2130.65
19	Spleen	2179.69
X	Spleen	1016.63
Y	Spleen	1092.3
1	Kidney	11739.9
2	Kidney	999.845
3	Kidney	521.914
4	Kidney	550.457
5	Kidney	535.964
6	Kidney	549.492
7	Kidney	550.785
8	Kidney	541.247
9	Kidney	1001.07
10	Kidney	537.435
11	Kidney	550.005
12	Kidney	663.07
13	Kidney	518.329
14	Kidney	541.119
15	Kidney	524.193
16	Kidney	513.615
17	Kidney	552.716
18	Kidney	506.468
19	Kidney	509.901
X	Kidney	279.744
Y	Kidney	293.728
1	Muscle	11316.1
2	Muscle	3506.62
3	Muscle	2264.63
4	Muscle	2432.56
5	Muscle	2465.81
6	Muscle	2454.89
7	Muscle	2454.4
8	Muscle	2435.52
9	Muscle	3584.14
10	Muscle	2391.03
11	Muscle	2588.89
12	Muscle	2584.97
13	Muscle	2388.18
14	Muscle	2397.15
15	Muscle	2399.6
16	Muscle	2336.41
17	Muscle	2513.2
18	Muscle	2342.86
19	Muscle	2431.88
X	Muscle	1070.05
Y	Muscle	1067.39
1	Brain	11538.1
2	Brain	1155.59
3	Brain	404.818
4	Brain	413.793
5	Brain	394.515
6	Brain	444.494
7	Brain	413.293
8	Brain	398.512
9	Brain	1245.21
10	Brain	410.383
11	Brain	384.756
12	Brain	605.532
13	Brain	405.176
14	Brain	439.792
15	Brain	382.205
16	Brain	376.762
17	Brain	401.001
18	Brain	387.475
19	Brain	360.124
X	Brain	244.02
Y	Brain	236.689
1	Heart	12107.8
2	Heart	5978.31
3	Heart	2596.69
4	Heart	2781.42
5	Heart	2745.1
6	Heart	2961.9
7	Heart	2802.33
8	Heart	2730.52
9	Heart	6443.79
10	Heart	2688.78
11	Heart	2853.13
12	Heart	3183.54
13	Heart	2681.55
14	Heart	2799.05
15	Heart	2665.8
16	Heart	2614.28
17	Heart	2830.53
18	Heart	2636.34
19	Heart	2633.69
X	Heart	1368.46
Y	Heart	1515.39
1	Lungs	10324.7
2	Lungs	4199.58
3	Lungs	2144.82
4	Lungs	2187.67
5	Lungs	2128.75
6	Lungs	2289.28
7	Lungs	2191.08
8	Lungs	2139.86
9	Lungs	4379.08
10	Lungs	2168.09
11	Lungs	2146.52
12	Lungs	2453.3
13	Lungs	2129.28
14	Lungs	2241.05
15	Lungs	2120.03
16	Lungs	2110.54
17	Lungs	2153.07
18	Lungs	2085.26
19	Lungs	2024.55
X	Lungs	1193.9
Y	Lungs	1224.32
1	Spleen	9893.53
2	Spleen	4566.54
3	Spleen	1880.74
4	Spleen	2100.42
5	Spleen	2083.05
6	Spleen	2383.98
7	Spleen	2149.02
8	Spleen	2086.49
9	Spleen	4996.51
10	Spleen	1983.02
11	Spleen	2230.49
12	Spleen	2328.34
13	Spleen	1991.36
14	Spleen	2352.65
15	Spleen	2019.98
16	Spleen	1961.35
17	Spleen	2165.55
18	Spleen	1937.09
19	Spleen	2034.51
X	Spleen	918.276
Y	Spleen	1003.09
1	Kidney	10753.6
2	Kidney	1209.03
3	Kidney	648.208
4	Kidney	721.368
5	Kidney	717.478
6	Kidney	697.452
7	Kidney	740.614
8	Kidney	709.839
9	Kidney	1254.66
10	Kidney	691.564
11	Kidney	770.462
12	Kidney	841.886
13	Kidney	700.198
14	Kidney	701.252
15	Kidney	687.134
16	Kidney	657.046
17	Kidney	733.646
18	Kidney	678.282
19	Kidney	702.44
X	Kidney	315.369
Y	Kidney	339.137
1	Muscle	10174.4
2	Muscle	2772.32
3	Muscle	1423.42
4	Muscle	1513.16
5	Muscle	1494.96
6	Muscle	1584.59
7	Muscle	1524.79
8	Muscle	1490.48
9	Muscle	2866.06
10	Muscle	1465.19
11	Muscle	1538.67
12	Muscle	1691.31
13	Muscle	1475.87
14	Muscle	1535.38
15	Muscle	1469.2
16	Muscle	1449
17	Muscle	1527.46
18	Muscle	1460.4
19	Muscle	1461.74
X	Muscle	709.905
Y	Muscle	792.841
1	Brain	11107.5
2	Brain	1620.95
3	Brain	565.76
4	Brain	577.689
5	Brain	554.32
6	Brain	605.096
7	Brain	575.152
8	Brain	569.23
9	Brain	1772.67
10	Brain	568.882
11	Brain	550.521
12	Brain	802.787
13	Brain	569.125
14	Brain	621.19
15	Brain	542.974
16	Brain	538.501
17	Brain	567.234
18	Brain	543.975
19	Brain	512.831
X	Brain	334.57
Y	Brain	318.384
1	Heart	10546
2	Heart	1164.43
3	Heart	633.918
4	Heart	666.86
5	Heart	654.89
6	Heart	694.54
7	Heart	676.334
8	Heart	666.802
9	Heart	1179.94
10	Heart	652.427
11	Heart	678.369
12	Heart	793.788
13	Heart	659.549
14	Heart	673.719
15	Heart	643.643
16	Heart	641.232
17	Heart	676.712
18	Heart	628.207
19	Heart	636.204
X	Heart	328.221
Y	Heart	371.913
1	Lungs	11592.1
2	Lungs	5565.33
3	Lungs	2852.71
4	Lungs	3109.11
5	Lungs	3057.71
6	Lungs	3194.74
7	Lungs	3152.62
8	Lungs	3067.94
9	Lungs	5860.62
10	Lungs	2960.26
11	Lungs	3223.93
12	Lungs	3335.56
13	Lungs	2956.84
14	Lungs	3064.84
15	Lungs	2975.33
16	Lungs	2895.79
17	Lungs	3158.73
18	Lungs	2873.06
19	Lungs	2954.98
X	Lungs	1420.24
Y	Lungs	1536.4
1	Spleen	9264.6
2	Spleen	4305.2
3	Spleen	1805.2
4	Spleen	2067.74
5	Spleen	2042.31
6	Spleen	2114.77
7	Spleen	2111.71
8	Spleen	2037.47
9	Spleen	4709.41
10	Spleen	1924.49
11	Spleen	2219.89
12	Spleen	2270.8
13	Spleen	1941.37
14	Spleen	2103.15
15	Spleen	1987.05
16	Spleen	1887.17
17	Spleen	2125.94
18	Spleen	1885.85
19	Spleen	1966.94
X	Spleen	872.729
Y	Spleen	952.655
1	Kidney	12635.9
2	Kidney	1075.82
3	Kidney	579.175
4	Kidney	599.132
5	Kidney	591.294
6	Kidney	623.442
7	Kidney	598.598
8	Kidney	583.905
9	Kidney	1057.68
10	Kidney	588.37
11	Kidney	592.976
12	Kidney	711.676
13	Kidney	576.873
14	Kidney	595.954
15	Kidney	567.502
16	Kidney	572.419
17	Kidney	594.68
18	Kidney	556.268
19	Kidney	552.452
X	Kidney	292.847
Y	Kidney	301.761
1	Heart	13346.1
2	Heart	579.552
3	Heart	298.42
4	Heart	317.805
5	Heart	318.234
6	Heart	323.695
7	Heart	324.914
8	Heart	321.589
9	Heart	577.101
10	Heart	321.757
11	Heart	334.077
12	Heart	448.16
13	Heart	312.784
14	Heart	326.503
15	Heart	311.686
16	Heart	291.932
17	Heart	326.602
18	Heart	309.649
19	Heart	314.171
X	Heart	145.178
Y	Heart	153.644
1	Liver	12405.8
2	Liver	886.355
3	Liver	199.657
4	Liver	213.503
5	Liver	206.343
6	Liver	228.815
7	Liver	215.255
8	Liver	208.731
9	Liver	920.919
10	Liver	215.203
11	Liver	210.751
12	Liver	389.723
13	Liver	206.624
14	Liver	229.868
15	Liver	198.984
16	Liver	193.875
17	Liver	212.407
18	Liver	198.947
19	Liver	193.744
X	Liver	109.465
Y	Liver	125.904
1	Brain	14296.1
2	Brain	633.101
3	Brain	214.853
4	Brain	218.743
5	Brain	207.1
6	Brain	233.076
7	Brain	213.632
8	Brain	210.724
9	Brain	646.831
10	Brain	225.701
11	Brain	193.394
12	Brain	385.885
13	Brain	210.477
14	Brain	231.141
15	Brain	200.445
16	Brain	197.225
17	Brain	202.353
18	Brain	201.67
19	Brain	183.831
X	Brain	129.871
Y	Brain	120.835
1	Heart	12764.3
2	Heart	1089.85
3	Heart	582.824
4	Heart	618.479
5	Heart	614.55
6	Heart	657.375
7	Heart	624.451
8	Heart	622.506
9	Heart	1104.12
10	Heart	613.903
11	Heart	639.747
12	Heart	746.364
13	Heart	613.951
14	Heart	646.458
15	Heart	604.006
16	Heart	594.261
17	Heart	631.4
18	Heart	595.396
19	Heart	597.917
X	Heart	291.683
Y	Heart	338.385
1	Lungs	11103.1
2	Lungs	3675.8
3	Lungs	2084.96
4	Lungs	2275.29
5	Lungs	2253.06
6	Lungs	2296.39
7	Lungs	2326.01
8	Lungs	2255.36
9	Lungs	3805.14
10	Lungs	2179.1
11	Lungs	2429.42
12	Lungs	2417.31
13	Lungs	2175.39
14	Lungs	2212.87
15	Lungs	2217.88
16	Lungs	2136.89
17	Lungs	2330.24
18	Lungs	2118.81
19	Lungs	2187.28
X	Lungs	1027.58
Y	Lungs	1072.12
1	Liver	12270.2
2	Liver	357.657
3	Liver	98.6943
4	Liver	101.918
5	Liver	98.8707
6	Liver	112.077
7	Liver	102.598
8	Liver	98.4226
9	Liver	351.627
10	Liver	102.766
11	Liver	101.169
12	Liver	211.514
13	Liver	100.704
14	Liver	113.529
15	Liver	95.5464
16	Liver	94.5139
17	Liver	101.782
18	Liver	96.9983
19	Liver	92.135
X	Liver	53.9667
Y	Liver	59.1751
1	Lungs	11090.3
2	Lungs	5214.63
3	Lungs	2868.63
4	Lungs	2985.5
5	Lungs	2933.68
6	Lungs	3030.14
7	Lungs	2982.53
8	Lungs	2934.62
9	Lungs	5406.56
10	Lungs	2931.83
11	Lungs	3007.45
12	Lungs	3274.55
13	Lungs	2922.99
14	Lungs	3018.29
15	Lungs	2886.69
16	Lungs	2886.18
17	Lungs	2997.76
18	Lungs	2852.21
19	Lungs	2830.06
X	Lungs	1510.09
Y	Lungs	1661.76
1	Liver	15809
2	Liver	2250.29
3	Liver	958.225
4	Liver	1014.78
5	Liver	996.024
6	Liver	1048.55
7	Liver	1003.59
8	Liver	979.937
9	Liver	2364.71
10	Liver	995.386
11	Liver	999.095
12	Liver	1246.48
13	Liver	964.312
14	Liver	1009.01
15	Liver	929.504
16	Liver	920.111
17	Liver	1004.18
18	Liver	909.444
19	Liver	921.106
X	Liver	556.623
Y	Liver	507.016
1	Lungs	11011.6
2	Lungs	4693.58
3	Lungs	2556.45
4	Lungs	2626.34
5	Lungs	2575.22
6	Lungs	2716.64
7	Lungs	2626.92
8	Lungs	2574.15
9	Lungs	4867.87
10	Lungs	2588.81
11	Lungs	2600.51
12	Lungs	2867.18
13	Lungs	2565.91
14	Lungs	2670.73
15	Lungs	2537.11
16	Lungs	2529.22
17	Lungs	2618.47
18	Lungs	2494.44
19	Lungs	2426.39
X	Lungs	1413.54
Y	Lungs	1516.55
1	Liver	14214.2
2	Liver	2567.83
3	Liver	1012.47
4	Liver	1055.55
5	Liver	1038.12
6	Liver	1118.58
7	Liver	1049.43
8	Liver	1027.05
9	Liver	2753.44
10	Liver	1047.13
11	Liver	1042.83
12	Liver	1308.67
13	Liver	1015.56
14	Liver	1080.35
15	Liver	974.466
16	Liver	987.071
17	Liver	1046.12
18	Liver	958.605
19	Liver	965.953
X	Liver	585.331
Y	Liver	559.422
1	Liver	11387.7
2	Liver	2609
3	Liver	888.792
4	Liver	912.253
5	Liver	892.846
6	Liver	1014.76
7	Liver	916.747
8	Liver	897.078
9	Liver	2770.76
10	Liver	908.183
11	Liver	891.831
12	Liver	1174.3
13	Liver	884.625
14	Liver	956.404
15	Liver	859.206
16	Liver	864.392
17	Liver	914.691
18	Liver	846.271
19	Liver	826.855
X	Liver	495.705
Y	Liver	517.392
1	Kidney	13311
2	Kidney	939.838
3	Kidney	505.031
4	Kidney	526.778
5	Kidney	528.423
6	Kidney	546.426
7	Kidney	535.762
8	Kidney	521.672
9	Kidney	949.756
10	Kidney	520.387
11	Kidney	538.12
12	Kidney	646.696
13	Kidney	515.157
14	Kidney	531.496
15	Kidney	507.633
16	Kidney	497.995
17	Kidney	542.957
18	Kidney	493.536
19	Kidney	491.913
X	Kidney	256.035
Y	Kidney	277.378
1	Lungs	7788.58
2	Lungs	7830.16
3	Lungs	4557.46
4	Lungs	4756.81
5	Lungs	4690.26
6	Lungs	4898.28
7	Lungs	4740.62
8	Lungs	4703.16
9	Lungs	8085.79
10	Lungs	4628.03
11	Lungs	4790.54
12	Lungs	4993.96
13	Lungs	4637.85
14	Lungs	4745.28
15	Lungs	4628.58
16	Lungs	4552.35
17	Lungs	4801.03
18	Lungs	4522.4
19	Lungs	4532.95
X	Lungs	2304.36
Y	Lungs	2294.28
1	Spleen	10873.7
2	Spleen	11970.5
3	Spleen	5720.73
4	Spleen	6115.61
5	Spleen	6010.25
6	Spleen	6686.18
7	Spleen	6190.09
8	Spleen	6043.37
9	Spleen	12659.9
10	Spleen	5893.31
11	Spleen	6285.44
12	Spleen	6558.32
13	Spleen	6034.65
14	Spleen	6234.36
15	Spleen	5887.12
16	Spleen	5746.16
17	Spleen	6213.53
18	Spleen	5784.95
19	Spleen	5842.53
X	Spleen	2941.04
Y	Spleen	3269.92
1	Brain	14803.9
2	Brain	605.645
3	Brain	139.034
4	Brain	143.315
5	Brain	133.125
6	Brain	151.893
7	Brain	138.386
8	Brain	135.602
9	Brain	607.127
10	Brain	152.791
11	Brain	124.105
12	Brain	286.392
13	Brain	138.306
14	Brain	158.884
15	Brain	131.243
16	Brain	127.688
17	Brain	134.671
18	Brain	134.186
19	Brain	125.522
X	Brain	89.0071
Y	Brain	80.2662
1	Lungs	12579.3
2	Lungs	3387.9
3	Lungs	1988.64
4	Lungs	2074.33
5	Lungs	2071.46
6	Lungs	2123.96
7	Lungs	2065.39
8	Lungs	2058.9
9	Lungs	3466.81
10	Lungs	2044.15
11	Lungs	2139.47
12	Lungs	2243.34
13	Lungs	2033.72
14	Lungs	2071.12
15	Lungs	2021.9
16	Lungs	1991.26
17	Lungs	2076.82
18	Lungs	1975.44
19	Lungs	1978.12
X	Lungs	962.759
Y	Lungs	961.385
1	Liver	13440.5
2	Liver	1799.49
3	Liver	462.51
4	Liver	469.177
5	Liver	452.025
6	Liver	536.075
7	Liver	475.291
8	Liver	448.983
9	Liver	1942.32
10	Liver	471.342
11	Liver	446.452
12	Liver	691.665
13	Liver	453.938
14	Liver	511.528
15	Liver	444.611
16	Liver	420.537
17	Liver	460.957
18	Liver	427.341
19	Liver	412.557
X	Liver	283.778
Y	Liver	321.087
1	Spleen	11901.9
2	Spleen	8434.35
3	Spleen	3615.98
4	Spleen	4044.9
5	Spleen	4006.53
6	Spleen	4293.33
7	Spleen	4136.76
8	Spleen	4029.98
9	Spleen	9302.21
10	Spleen	3790.73
11	Spleen	4300.87
12	Spleen	4417.9
13	Spleen	3904.99
14	Spleen	4129.15
15	Spleen	3901.52
16	Spleen	3724.65
17	Spleen	4147.68
18	Spleen	3743.71
19	Spleen	3904.46
X	Spleen	1804.39
Y	Spleen	1921.75
1	Kidney	12916.9
2	Kidney	1548.97
3	Kidney	796.496
4	Kidney	862.109
5	Kidney	849.503
6	Kidney	861.767
7	Kidney	864.588
8	Kidney	850.402
9	Kidney	1578.02
10	Kidney	826.527
11	Kidney	901.923
12	Kidney	966.994
13	Kidney	825.956
14	Kidney	837.991
15	Kidney	826.403
16	Kidney	799.794
17	Kidney	873.886
18	Kidney	798.4
19	Kidney	828.336
X	Kidney	399.857
Y	Kidney	437.3
1	Brain	17250.5
2	Brain	610.84
3	Brain	165.309
4	Brain	172.023
5	Brain	161.077
6	Brain	178.3
7	Brain	164.726
8	Brain	161.32
9	Brain	594.445
10	Brain	170.313
11	Brain	145.254
12	Brain	326.998
13	Brain	164.995
14	Brain	184.841
15	Brain	152.695
16	Brain	157.085
17	Brain	155.684
18	Brain	157.085
19	Brain	142.907
X	Brain	103.759
Y	Brain	97.6732
1	Heart	12103.9
2	Heart	604.964
3	Heart	309.879
4	Heart	332.309
5	Heart	317.398
6	Heart	333.446
7	Heart	326.441
8	Heart	323.645
9	Heart	590.521
10	Heart	321.52
11	Heart	329.564
12	Heart	426.508
13	Heart	318.639
14	Heart	325.839
15	Heart	320.413
16	Heart	309.568
17	Heart	323.264
18	Heart	317.819
19	Heart	319.868
X	Heart	157.889
Y	Heart	164.031
1	Lungs	11394.4
2	Lungs	4181.13
3	Lungs	2531.47
4	Lungs	2672.93
5	Lungs	2628.62
6	Lungs	2681.91
7	Lungs	2671.77
8	Lungs	2662.86
9	Lungs	4321.49
10	Lungs	2594.57
11	Lungs	2727.54
12	Lungs	2826.65
13	Lungs	2599.95
14	Lungs	2630.45
15	Lungs	2585.32
16	Lungs	2546.29
17	Lungs	2685.72
18	Lungs	2548.28
19	Lungs	2546.59
X	Lungs	1309.92
Y	Lungs	1234.63
1	Spleen	11220.3
2	Spleen	10121.5
3	Spleen	4443.06
4	Spleen	4799.06
5	Spleen	4769.29
6	Spleen	5042.26
7	Spleen	4892.26
8	Spleen	4819.17
9	Spleen	11467
10	Spleen	4620.59
11	Spleen	5050.31
12	Spleen	5246.45
13	Spleen	4706.34
14	Spleen	4964.59
15	Spleen	4648.64
16	Spleen	4536.15
17	Spleen	4866.92
18	Spleen	4552.36
19	Spleen	4610.74
X	Spleen	2338.41
Y	Spleen	2251.45
1	Kidney	13498.6
2	Kidney	1239.6
3	Kidney	643.059
4	Kidney	676.297
5	Kidney	666.29
6	Kidney	678.492
7	Kidney	674.423
8	Kidney	670.96
9	Kidney	1259.88
10	Kidney	664.302
11	Kidney	690.688
12	Kidney	806.042
13	Kidney	657.199
14	Kidney	668.411
15	Kidney	652.61
16	Kidney	631.233
17	Kidney	677.385
18	Kidney	631.47
19	Kidney	641.136
X	Kidney	328.46
Y	Kidney	330.471
1	Muscle	10615.1
2	Muscle	5226.3
3	Muscle	2705.22
4	Muscle	2871.58
5	Muscle	2808.14
6	Muscle	3073.54
7	Muscle	2879.1
8	Muscle	2841.95
9	Muscle	5399.89
10	Muscle	2771.5
11	Muscle	2938.77
12	Muscle	3114.24
13	Muscle	2784.62
14	Muscle	2910.95
15	Muscle	2786.14
16	Muscle	2730.84
17	Muscle	2923.63
18	Muscle	2714.83
19	Muscle	2762.29
X	Muscle	1362.32
Y	Muscle	1479.32
1	Brain	12597
2	Brain	451.005
3	Brain	142.89
4	Brain	143.207
5	Brain	134.712
6	Brain	150.892
7	Brain	139.114
8	Brain	138.028
9	Brain	460.917
10	Brain	148.621
11	Brain	126.251
12	Brain	274.913
13	Brain	142.915
14	Brain	158.004
15	Brain	133.492
16	Brain	127.302
17	Brain	136.334
18	Brain	131.959
19	Brain	116.78
X	Brain	88.247
Y	Brain	83.0566
1	Heart	11956.9
2	Heart	1386.85
3	Heart	899.165
4	Heart	950.251
5	Heart	941.702
6	Heart	975.553
7	Heart	941.561
8	Heart	940.285
9	Heart	1404.82
10	Heart	915.613
11	Heart	977.339
12	Heart	1073.6
13	Heart	920.823
14	Heart	941.016
15	Heart	911.473
16	Heart	904.236
17	Heart	945.769
18	Heart	911.66
19	Heart	898.235
X	Heart	474.878
Y	Heart	486.023
1	Lungs	10448.1
2	Lungs	5176.34
3	Lungs	2980.12
4	Lungs	3188.75
5	Lungs	3146.32
6	Lungs	3263.65
7	Lungs	3188.81
8	Lungs	3157.33
9	Lungs	5390.93
10	Lungs	3067.37
11	Lungs	3284.21
12	Lungs	3383.34
13	Lungs	3060.99
14	Lungs	3169.69
15	Lungs	3085.97
16	Lungs	3037.46
17	Lungs	3267.05
18	Lungs	3015.46
19	Lungs	3082.54
X	Lungs	1473.57
Y	Lungs	1598.62
1	Liver	12018.4
2	Liver	1349.44
3	Liver	450.345
4	Liver	471.241
5	Liver	461.212
6	Liver	512.56
7	Liver	466.793
8	Liver	458.574
9	Liver	1446.57
10	Liver	464.723
11	Liver	458.329
12	Liver	629.149
13	Liver	447.42
14	Liver	493.97
15	Liver	439.537
16	Liver	429.406
17	Liver	462.62
18	Liver	436.195
19	Liver	411.075
X	Liver	267.243
Y	Liver	253.889
1	Spleen	12866.3
2	Spleen	6599.41
3	Spleen	2753.26
4	Spleen	3007.85
5	Spleen	2976.35
6	Spleen	3505.27
7	Spleen	3032.73
8	Spleen	2973.16
9	Spleen	7368.57
10	Spleen	2896.76
11	Spleen	3149.06
12	Spleen	3379.42
13	Spleen	2893.35
14	Spleen	3627.46
15	Spleen	2864.03
16	Spleen	2824.22
17	Spleen	3053.98
18	Spleen	2840.58
19	Spleen	2863.9
X	Spleen	1430.57
Y	Spleen	1501.2
1	Kidney	14165.7
2	Kidney	1939.84
3	Kidney	1062.72
4	Kidney	1138.15
5	Kidney	1128.58
6	Kidney	1147.32
7	Kidney	1124.03
8	Kidney	1112.67
9	Kidney	2027.1
10	Kidney	1099.88
11	Kidney	1160.58
12	Kidney	1259.65
13	Kidney	1080.16
14	Kidney	1118.12
15	Kidney	1079.6
16	Kidney	1054.52
17	Kidney	1135.43
18	Kidney	1059.72
19	Kidney	1061.85
X	Kidney	551.402
Y	Kidney	547.476
1	Muscle	14245.6
2	Muscle	4561.07
3	Muscle	2582.22
4	Muscle	2727.55
5	Muscle	2715.57
6	Muscle	2803.56
7	Muscle	2676.46
8	Muscle	2720.48
9	Muscle	4784.83
10	Muscle	2679.91
11	Muscle	2796.06
12	Muscle	2948.32
13	Muscle	2678.69
14	Muscle	2708.06
15	Muscle	2648.43
16	Muscle	2585.13
17	Muscle	2731.37
18	Muscle	2634.18
19	Muscle	2624.79
X	Muscle	1290.47
Y	Muscle	1247.49
1	Brain	12823.9
2	Brain	671.549
3	Brain	241.396
4	Brain	245.987
5	Brain	235.058
6	Brain	260.631
7	Brain	241.671
8	Brain	238.274
9	Brain	700.003
10	Brain	243.054
11	Brain	222.063
12	Brain	388.632
13	Brain	242.515
14	Brain	260.252
15	Brain	227.779
16	Brain	225.705
17	Brain	236.569
18	Brain	233.665
19	Brain	211.878
X	Brain	146.003
Y	Brain	140.139
1	Heart	11483
2	Heart	1636.77
3	Heart	956.45
4	Heart	1018.64
5	Heart	1003.64
6	Heart	1044.48
7	Heart	1018.49
8	Heart	1004.96
9	Heart	1679.21
10	Heart	987.115
11	Heart	1056.47
12	Heart	1155.17
13	Heart	989.424
14	Heart	1012.99
15	Heart	983.126
16	Heart	966.339
17	Heart	1031.64
18	Heart	976.157
19	Heart	990.273
X	Heart	482.175
Y	Heart	524.597
1	Lungs	10646.5
2	Lungs	4564.22
3	Lungs	2633.5
4	Lungs	2837.05
5	Lungs	2797.72
6	Lungs	2894.12
7	Lungs	2858.22
8	Lungs	2816.87
9	Lungs	4738.44
10	Lungs	2744.65
11	Lungs	2990.02
12	Lungs	3012.75
13	Lungs	2729.59
14	Lungs	2788.48
15	Lungs	2771.04
16	Lungs	2694.71
17	Lungs	2904.46
18	Lungs	2685.66
19	Lungs	2744.47
X	Lungs	1290.24
Y	Lungs	1372.08
1	Liver	10447.9
2	Liver	1136.7
3	Liver	370.027
4	Liver	396.42
5	Liver	378.721
6	Liver	425.374
7	Liver	397.92
8	Liver	379.479
9	Liver	1232.38
10	Liver	382.341
11	Liver	387.598
12	Liver	525.368
13	Liver	370.789
14	Liver	403.083
15	Liver	357.648
16	Liver	353.73
17	Liver	386.957
18	Liver	351.82
19	Liver	348.03
X	Liver	219.504
Y	Liver	201.123
1	Spleen	12042.6
2	Spleen	8761.79
3	Spleen	4406.14
4	Spleen	4785.59
5	Spleen	4726.56
6	Spleen	5045.86
7	Spleen	4857.54
8	Spleen	4733.34
9	Spleen	9640.07
10	Spleen	4587.05
11	Spleen	5067.76
12	Spleen	5129.77
13	Spleen	4668.99
14	Spleen	5202.8
15	Spleen	4658.22
16	Spleen	4546.65
17	Spleen	4905.84
18	Spleen	4532.12
19	Spleen	4697.6
X	Spleen	2191.52
Y	Spleen	2446.95
1	Kidney	12153.3
2	Kidney	2443.13
3	Kidney	1419.22
4	Kidney	1520.76
5	Kidney	1489.74
6	Kidney	1533.15
7	Kidney	1533.21
8	Kidney	1493.85
9	Kidney	2562.49
10	Kidney	1470.88
11	Kidney	1589.95
12	Kidney	1643.42
13	Kidney	1462.05
14	Kidney	1488.57
15	Kidney	1455.82
16	Kidney	1418.19
17	Kidney	1523.26
18	Kidney	1431.18
19	Kidney	1441.69
X	Kidney	720.517
Y	Kidney	735.29
1	Muscle	9881.55
2	Muscle	6910.56
3	Muscle	4666.02
4	Muscle	4935.23
5	Muscle	4881.97
6	Muscle	4963.82
7	Muscle	4924.64
8	Muscle	4917.98
9	Muscle	7221.44
10	Muscle	4802.81
11	Muscle	5089.01
12	Muscle	5096.26
13	Muscle	4818.48
14	Muscle	4891.19
15	Muscle	4764.03
16	Muscle	4697.39
17	Muscle	4967.13
18	Muscle	4734.33
19	Muscle	4806.13
X	Muscle	2316.68
Y	Muscle	2304.41
1	Brain	11981.2
2	Brain	299.533
3	Brain	146.557
4	Brain	144.657
5	Brain	141.667
6	Brain	151.473
7	Brain	148.685
8	Brain	144.056
9	Brain	277.25
10	Brain	151.161
11	Brain	137.964
12	Brain	237.994
13	Brain	143.645
14	Brain	151.599
15	Brain	139.422
16	Brain	135.997
17	Brain	142.419
18	Brain	140.856
19	Brain	136.64
X	Brain	82.1019
Y	Brain	75.9063
1	Heart	11496.2
2	Heart	995.469
3	Heart	594.115
4	Heart	627.501
5	Heart	625.325
6	Heart	639.73
7	Heart	630.432
8	Heart	627.181
9	Heart	992.069
10	Heart	622.931
11	Heart	651.428
12	Heart	734.802
13	Heart	621.641
14	Heart	851.986
15	Heart	604.621
16	Heart	609.534
17	Heart	633.169
18	Heart	604.007
19	Heart	620.235
X	Heart	280.791
Y	Heart	276.605
1	Lungs	9235.23
2	Lungs	3792.51
3	Lungs	2307.24
4	Lungs	2393.59
5	Lungs	2353.99
6	Lungs	2446.02
7	Lungs	2391.26
8	Lungs	2377.39
9	Lungs	3955.67
10	Lungs	2352.09
11	Lungs	2410.76
12	Lungs	2529.06
13	Lungs	2338.2
14	Lungs	2422.13
15	Lungs	2332.22
16	Lungs	2333.53
17	Lungs	2441.43
18	Lungs	2275.27
19	Lungs	2285.89
X	Lungs	1156.29
Y	Lungs	1192.28
1	Spleen	8808.57
2	Spleen	9494.96
3	Spleen	3423.44
4	Spleen	3835.96
5	Spleen	3831.93
6	Spleen	3956.03
7	Spleen	3946.86
8	Spleen	3807.73
9	Spleen	10999.1
10	Spleen	3641.41
11	Spleen	4256.31
12	Spleen	4355.88
13	Spleen	3683.41
14	Spleen	3912.3
15	Spleen	3728.15
16	Spleen	3563.87
17	Spleen	3961.01
18	Spleen	3587.16
19	Spleen	3751.38
X	Spleen	1688.63
Y	Spleen	1732.73
1	Kidney	11738.9
2	Kidney	1403.14
3	Kidney	848.896
4	Kidney	934.476
5	Kidney	915.687
6	Kidney	927.496
7	Kidney	936.989
8	Kidney	929.674
9	Kidney	1430.87
10	Kidney	889.108
11	Kidney	990.174
12	Kidney	1031.83
13	Kidney	890.064
14	Kidney	890.625
15	Kidney	896.037
16	Kidney	854.169
17	Kidney	943.884
18	Kidney	851.949
19	Kidney	889.754
X	Kidney	415.591
Y	Kidney	439.709
1	Muscle	10840.4
2	Muscle	3709.26
3	Muscle	2009.98
4	Muscle	2151.81
5	Muscle	2124.34
6	Muscle	2213.32
7	Muscle	2160.73
8	Muscle	2119.96
9	Muscle	3857.21
10	Muscle	2076.02
11	Muscle	2232.05
12	Muscle	2333.19
13	Muscle	2081.1
14	Muscle	2127.27
15	Muscle	2090.59
16	Muscle	2047.84
17	Muscle	2185.11
18	Muscle	2056.47
19	Muscle	2084.89
X	Muscle	997.987
Y	Muscle	1047.81
1	Lungs	11981.7
2	Lungs	3535.92
3	Lungs	2183.51
4	Lungs	2322.36
5	Lungs	2265.31
6	Lungs	2335.5
7	Lungs	2311.23
8	Lungs	2288.6
9	Lungs	3678.47
10	Lungs	2245.16
11	Lungs	2349.69
12	Lungs	2423.97
13	Lungs	2218.31
14	Lungs	2285.45
15	Lungs	2262.72
16	Lungs	2191.92
17	Lungs	2337.91
18	Lungs	2169.37
19	Lungs	2184.33
X	Lungs	1083.88
Y	Lungs	1087.2
1	Spleen	9674.89
2	Spleen	8463.38
3	Spleen	3217.71
4	Spleen	3771.68
5	Spleen	3763.43
6	Spleen	3915.02
7	Spleen	3951.05
8	Spleen	3748.67
9	Spleen	9646.41
10	Spleen	3473.35
11	Spleen	4142.98
12	Spleen	4091.23
13	Spleen	3514.38
14	Spleen	3939.51
15	Spleen	3617.93
16	Spleen	3369.16
17	Spleen	3955.41
18	Spleen	3377.83
19	Spleen	3619.36
X	Spleen	1607.52
Y	Spleen	1582.28
1	Heart	12248.3
2	Heart	1805.36
3	Heart	1058.26
4	Heart	1082.47
5	Heart	1059.52
6	Heart	1093.67
7	Heart	1084.92
8	Heart	1065.42
9	Heart	1866.53
10	Heart	1049.47
11	Heart	1086.94
12	Heart	1222.11
13	Heart	1059.71
14	Heart	1120.86
15	Heart	1038.23
16	Heart	1022.97
17	Heart	1079.5
18	Heart	1033.17
19	Heart	1020.63
X	Heart	521.565
Y	Heart	511.114
1	Lungs	9282.67
2	Lungs	8768.55
3	Lungs	4703.55
4	Lungs	5188.86
5	Lungs	5114.17
6	Lungs	5182.98
7	Lungs	5245.29
8	Lungs	5122.02
9	Lungs	9268.41
10	Lungs	4903.2
11	Lungs	5450.16
12	Lungs	5411.07
13	Lungs	4923.55
14	Lungs	5034.16
15	Lungs	5004.47
16	Lungs	4803.56
17	Lungs	5248.01
18	Lungs	4810.12
19	Lungs	4997.09
X	Lungs	2295.25
Y	Lungs	2361.31
1	Liver	11602.2
2	Liver	2364.78
3	Liver	1274.05
4	Liver	1382.27
5	Liver	1361.84
6	Liver	1359.43
7	Liver	1378.72
8	Liver	1354.67
9	Liver	2514.03
10	Liver	1317.95
11	Liver	1439.09
12	Liver	1497.22
13	Liver	1321.62
14	Liver	1345.35
15	Liver	1340.91
16	Liver	1290.82
17	Liver	1397.37
18	Liver	1299.31
19	Liver	1375.45
X	Liver	636.281
Y	Liver	586.29
1	Spleen	10461.7
2	Spleen	4164.32
3	Spleen	1953.68
4	Spleen	2131.95
5	Spleen	2109.78
6	Spleen	2444.07
7	Spleen	2169.33
8	Spleen	2128.81
9	Spleen	4510.87
10	Spleen	2029.64
11	Spleen	2231.28
12	Spleen	2347.84
13	Spleen	2046.7
14	Spleen	2434.28
15	Spleen	2052.71
16	Spleen	2018.49
17	Spleen	2180.98
18	Spleen	2003.16
19	Spleen	2061.09
X	Spleen	966.776
Y	Spleen	1045.67
1	Kidney	11996.8
2	Kidney	4178.53
3	Kidney	2329.22
4	Kidney	2513.84
5	Kidney	2473.98
6	Kidney	2466.2
7	Kidney	2489.64
8	Kidney	2472.32
9	Kidney	4385.98
10	Kidney	2413.7
11	Kidney	2617.65
12	Kidney	2656.59
13	Kidney	2395.98
14	Kidney	2465.87
15	Kidney	2428.07
16	Kidney	2323.02
17	Kidney	2518.77
18	Kidney	2361.68
19	Kidney	2436.04
X	Kidney	1147.1
Y	Kidney	1104.16
1	Brain	12367
2	Brain	2721.62
3	Brain	1656.31
4	Brain	1753.12
5	Brain	1719.73
6	Brain	1725.81
7	Brain	1738.31
8	Brain	1725.62
9	Brain	2870.05
10	Brain	1687.4
11	Brain	1766.84
12	Brain	1871.56
13	Brain	1687.06
14	Brain	1718.88
15	Brain	1667.7
16	Brain	1622.45
17	Brain	1731.46
18	Brain	1645.67
19	Brain	1662.34
X	Brain	852.75
Y	Brain	769.047
1	Spleen	10478.1
2	Spleen	7866.74
3	Spleen	1788.42
4	Spleen	1966
5	Spleen	1948.92
6	Spleen	2218.45
7	Spleen	2003.11
8	Spleen	1970.02
9	Spleen	8879.8
10	Spleen	1887.63
11	Spleen	2071.07
12	Spleen	2543.3
13	Spleen	1895.98
14	Spleen	2370.84
15	Spleen	1910.45
16	Spleen	1860.22
17	Spleen	2045.63
18	Spleen	1840.26
19	Spleen	1918.7
X	Spleen	871.794
Y	Spleen	972.405
1	Kidney	11973.4
2	Kidney	1697.94
3	Kidney	868.416
4	Kidney	918.329
5	Kidney	897.239
6	Kidney	939.998
7	Kidney	912.89
8	Kidney	907.186
9	Kidney	1755.48
10	Kidney	902.491
11	Kidney	917.445
12	Kidney	1039.86
13	Kidney	895.977
14	Kidney	918.454
15	Kidney	884.138
16	Kidney	868.343
17	Kidney	917.291
18	Kidney	866.678
19	Kidney	868.446
X	Kidney	441.65
Y	Kidney	438.75
1	Brain	11096.6
2	Brain	1129.22
3	Brain	748.346
4	Brain	789.627
5	Brain	784.801
6	Brain	791.23
7	Brain	778.568
8	Brain	777.929
9	Brain	1113.77
10	Brain	773.006
11	Brain	809.362
12	Brain	894.863
13	Brain	769.795
14	Brain	772.212
15	Brain	754.212
16	Brain	736.897
17	Brain	781.115
18	Brain	745.414
19	Brain	724.872
X	Brain	390.531
Y	Brain	312.748
1	Heart	12380.2
2	Heart	1326.55
3	Heart	829.894
4	Heart	867.252
5	Heart	855.193
6	Heart	859.336
7	Heart	857.087
8	Heart	849.683
9	Heart	1344.82
10	Heart	832.228
11	Heart	864.063
12	Heart	987.563
13	Heart	830.64
14	Heart	849.64
15	Heart	826.499
16	Heart	804.997
17	Heart	840.839
18	Heart	820.88
19	Heart	805.058
X	Heart	417.356
Y	Heart	410.487
1	Lungs	11224.9
2	Lungs	8997.36
3	Lungs	4576.02
4	Lungs	4963.33
5	Lungs	4861.62
6	Lungs	4948.46
7	Lungs	4989.68
8	Lungs	4892
9	Lungs	9566.15
10	Lungs	4711.4
11	Lungs	5171.53
12	Lungs	5248.57
13	Lungs	4735.75
14	Lungs	4895.15
15	Lungs	4796.31
16	Lungs	4608.9
17	Lungs	5020.89
18	Lungs	4614.36
19	Lungs	4732.24
X	Lungs	2242.78
Y	Lungs	2285.64
1	Liver	12150.2
2	Liver	3112.55
3	Liver	1584.25
4	Liver	1669.83
5	Liver	1642.28
6	Liver	1702.82
7	Liver	1668.33
8	Liver	1652.67
9	Liver	3332.71
10	Liver	1627.08
11	Liver	1696.88
12	Liver	1833.06
13	Liver	1601.94
14	Liver	1661.42
15	Liver	1593.58
16	Liver	1560.99
17	Liver	1689.55
18	Liver	1563.41
19	Liver	1543.82
X	Liver	827.41
Y	Liver	783.915
1	Spleen	10224.8
2	Spleen	7885.71
3	Spleen	3169.04
4	Spleen	3564.65
5	Spleen	3558.08
6	Spleen	3627.6
7	Spleen	3648.31
8	Spleen	3542.01
9	Spleen	8864.04
10	Spleen	3381.84
11	Spleen	3919.08
12	Spleen	3914.52
13	Spleen	3404.2
14	Spleen	3599.87
15	Spleen	3437.82
16	Spleen	3297.86
17	Spleen	3666.64
18	Spleen	3290.55
19	Spleen	3529.93
X	Spleen	1517.61
Y	Spleen	1528.57
1	Kidney	9596.57
2	Kidney	6038.8
3	Kidney	3493.63
4	Kidney	3739.63
5	Kidney	3678.8
6	Kidney	3670.71
7	Kidney	3709.31
8	Kidney	3679.51
9	Kidney	6417.6
10	Kidney	3584.92
11	Kidney	3922.97
12	Kidney	3880.45
13	Kidney	3588.73
14	Kidney	3676.37
15	Kidney	3630.64
16	Kidney	3540.16
17	Kidney	3766.77
18	Kidney	3521.68
19	Kidney	3679.43
X	Kidney	1699.33
Y	Kidney	1586.15
1	Brain	10912.8
2	Brain	4451.52
3	Brain	2610.37
4	Brain	2701.67
5	Brain	2640.9
6	Brain	2654.93
7	Brain	2660.48
8	Brain	2632.04
9	Brain	4699.95
10	Brain	2628.65
11	Brain	2732.36
12	Brain	2876.77
13	Brain	2609.57
14	Brain	2692.55
15	Brain	2604.68
16	Brain	2550.02
17	Brain	2665.27
18	Brain	2553.39
19	Brain	2540.5
X	Brain	1325.7
Y	Brain	1200.72
1	Brain	12804.7
2	Brain	1107.9
3	Brain	557.687
4	Brain	566.935
5	Brain	554.992
6	Brain	592.748
7	Brain	564.488
8	Brain	552.669
9	Brain	1161.27
10	Brain	563.044
11	Brain	541.969
12	Brain	690.25
13	Brain	558.886
14	Brain	586.691
15	Brain	527.884
16	Brain	525.345
17	Brain	554.653
18	Brain	533.821
19	Brain	505.424
X	Brain	321.321
[truncated: 1,660 more rows]
